# Supplementary material for: How Reversible Are the Effects of Fumed Silica on Macrophages? A Proteomics-Informed View
Source: Nanomaterials (Basel). 2020 Sep 29;10(10):1939. doi: 10.3390/nano10101939 (PMC7600894; doi:10.3390/nano10101939)
Supplement: Supplementary file 1 [file nanomaterials-10-01939-s001.zip]

Archive with 5 entries (5 files):
- nanomaterials-919049-si-proof done.pdf
- Table S1.pdf
- Table S2.pdf
- Table S3.pdf
- Table S4.pdf
